# Supplementary material for: Evaluation of Reference Genes for Real-Time Quantitative PCR Analysis in Tissues from Bumble Bees (Bombus Terrestris) of Different Lines
Source: Int J Mol Sci. 2022 Nov 19;23(22):14371. doi: 10.3390/ijms232214371 (PMC9692494; doi:10.3390/ijms232214371)
Supplement: Supplementary file 1 [file ijms-23-14371-s001.zip]

Archive with 1 entries (1 files):
- ijms-1997681-supplementary.pdf
